# Supplementary material for: Origin of Polyploidy, Phylogenetic Relationships, and Biogeography of Botiid Fishes (Teleostei: Cypriniformes)
Source: Biology (Basel). 2025 May 11;14(5):531. doi: 10.3390/biology14050531 (PMC12109351; doi:10.3390/biology14050531)
Supplement: Supplementary file 1 [file biology-14-00531-s001.zip › Table S1. Sample information for the mitogenome dataset.xlsx]

## Sheet: Sheet1
Table S1. Sample information for the mitogenome dataset. Sequences newly generated in this study are highlighted in green.
Taxon	Subfamily	Species	Lab ID #	GenBank #	Source	Location Locality	Location Region	Location State	Catalog #	Notes
Botiidae	Botiinae	Ambastaia nigrolineata	GN21768	PV592000	SLU				CTOL03225, T-2727
		Ambastaia sidthimunki	GN21727	PV592001	FLMNH
		Botia dario		MG751071	GenBank
		Botia kubotai	GN21728	PV592002	FLMNH
		Botia lohachata	GN21718	PV592003	FLMNH
		Botia striata	GN21736	PV592004	FLMNH
		Botia udomritthiruji	GN21753	PV592005	FLMNH
		Chromobotia macracanthus	GN21717	PV592006	FLMNH
		Sinibotia pulchra	GN21770	PV592010	SLU				CTOL00219, IHB 0411017
		Sinibotia reevesae		KU954768	GenBank
		Sinibotia robusta	GN21772	PV592011	SLU				CTOL01521, CBM-ZF-11256, AFT-1172
		Sinibotia superciliaris		KY307848	GenBank
		Syncrossus beauforti	GN21318	PV592012	FLMNH	Pong River, Ban Kiriwong Village in flat area across bridge near beginning of river	Tapee River	Nakhon Si Thammarat		UF tissue collection;Family GroupNumber:00278; Tissue Sample #:2012-0155; Current:true; Start date:01/06/2012
		Syncrossus berdmorei	GN21756	PV592013	SLU				CTOL03290, AFT-1042
		Syncrossus helodes	GN21319	PV592014	FLMNH	Songkhram River at confluence with Yam River	Mekong River	Sakon Nakhon		UF tissue collection;Family GroupNumber:00278; Tissue Sample #:2015-0084; Current:true; Start date:01/08/2015
		Syncrossus hymenophysa		AP012126	GenBank
		Syncrossus reversus	GN21320	PV592015	FLMNH	Way Rarem and tributary	Way Tulangbawang	Sumatra		UF tissue collection;Family GroupNumber:00278; Tissue Sample #:2005-0944; Current:true; Start date:10/30/2005
		Yasuhikotakia caudipunctata	GN21321	PV592016	FLMNH	Don Khaew, Ban Dan Village fish market	Mekong	Ubon Ratchathani		UF tissue collection;Family GroupNumber:00278; Tissue Sample #:2012-0631; Current:true; Start date:01/04/2013
		Yasuhikotakia eos	GN21322	PV592017	FLMNH	Prek Te at NR7 bridge	Mekong River	Kratié		UF tissue collection;Family GroupNumber:00278; Tissue Sample #:ICH-01349; Current:true; Start date:05/24/2016
		Yasuhikotakia lecontei	GN21763	PV592018	SLU				RLM10490
		Yasuhikotakia modesta	GN21323	PV592019	FLMNH	Stung Treng morning market	Mekong River	Stung Treng		UF tissue collection;Family GroupNumber:00278; Tissue Sample #:ICH-01226; Current:true; Start date:05/22/2016
		Yasuhikotakia morleti	GN21324	PV592020	FLMNH	Un River at bridge approx. 3 km E of Ban Na Wha	Songkhram River	Nakhon Phanom		UF tissue collection;Family GroupNumber:00278; Tissue Sample #:ICH-00238; Current:true; Start date:01/26/2016
		Yasuhikotakia splendida		MW450819	GenBank
	Leptobotiinae	Leptobotia elongata	GN21775	PV592007	SLU				CTOL00236, IHB 0411015
		Leptobotia microphthalma		KY307846	GenBank
		Leptobotia punctata		MH644033	GenBank
		Leptobotia rubrilabris		KY307847	GenBank
		Leptobotia taeniops		KM386686	GenBank
		Leptobotia tientainensis	GN21776	PV592008	SLU				UAIC 14182.03
		Parabotia banarescui		KM393222	GenBank
		Parabotia bimaculata		MH822303	GenBank
		Parabotia fasciatus	GN21777	PV592009	SLU				CTOL00254, IHB0411005
		Parabotia kiangsiensis		MT850132	GenBank
		Parabotia lijiangensis		MT323118	GenBank
		Parabotia mantschuricus		AB242170	GenBank
Outgroup		Acantopsis dialuzona		AB242161	GenBank
		Acheilognathus typus		AB239602	GenBank
		Acrossocheilus wenchowensis		KC161586	GenBank
		Alburnus alburnus		AB239593	GenBank
		Aphyocypris chinensis		AB218688	GenBank
		Bangana decora		KM999224	GenBank
		Barbatula toni		AB242162	GenBank
		Barbonymus gonionotus		AB238966	GenBank
		Barbus barbus		AB238965	GenBank
		Carassius carassius		AY714387	GenBank
		Carassius langsdorfi		AB006953	GenBank
		Carpiodes carpio		AB126083	GenBank
		Carpiodes cyprinus		OL878366	GenBank
		Catlocarpio siamensis		AP011184	GenBank
		Catostomus commersonii		OL878368	GenBank
		Chanos chanos		AB054133	GenBank
		Cirrhinus molitorella		KF160921	GenBank
		Cobitis striata		AB054125	GenBank
		Crossostoma lacustre		AP010774	GenBank
		Cycleptus elongatus		AB126082	GenBank
		Cyprinus carpio		AP009047	GenBank
		Cyprinus megalophthalmus		KR869143	GenBank
		Danio rerio		AC024175	GenBank
		Diptychus maculatus		KM659026	GenBank
		Discogobio yunnanensis		KJ997760	GenBank
		Erimyzon oblongus		AP011228	GenBank
		Esomus metallicus		AB239594	GenBank
		Garra imberba		KM255666	GenBank
		Garra kempi		KT601639	GenBank
		Gila conspersa		AP009315	GenBank
		Gnathopogon elongatus		AB218687	GenBank
		Gobio gobio		AB239596	GenBank
		Gymnocypris przewalskii		AB239595	GenBank
		Gyrinocheilus aymonieri		AB242164	GenBank
		Hemibarbus labeo		DQ347953	GenBank
		Homaloptera leonardi		AB242165	GenBank
		Hypentelium nigricans		OL878374	GenBank
		Ictiobus cyprinellus		KP306894	GenBank
		Ictiobus niger		OL878389	GenBank
		Ischikauia steenackeri		AB239601	GenBank
		Labeo altivelis		AP013322	GenBank
		Labeo bata		AP011198	GenBank
		Labeo batesii		AB238967	GenBank
		Labeo boggut		AP013338	GenBank
		Labeo gonius		KT001152	GenBank
		Labeo pangusia		AP013340	GenBank
		Labeo rohita		JN412817	GenBank
		Labeo senegalensis		AB238968	GenBank
		Lefua echigonia		AB054126	GenBank
		Luciobarbus capito		JX987313	GenBank
		Minytrema melanops		OL878376	GenBank
		Misgurnus nikolskyi		AB242171	GenBank
		Moxostoma erythrurum		OL878378	GenBank
		Mylocheilus caurinus		AP010779	GenBank
		Myxocyprinus asiaticus		AB223007	GenBank
		Nipponocypris sieboldii		AB218898	GenBank
		Onychostoma lini		JQ343982	GenBank
		Opsariichthys uncirostris		AB218897	GenBank
		Osteochilus salsburyi		JX220892	GenBank
		Pangio anguillaris		AB242168	GenBank
		Paralaubuca typus		AP011211	GenBank
		Pelecus cultratus		AB239597	GenBank
		Percocypris pingi		JX316026	GenBank
		Pethia ticto		AB238969	GenBank
		Phenacogrammus interruptus		AB054129	GenBank
		Probarbus jullieni		AP011187	GenBank
		Procypris rabaudi		KX151655	GenBank
		Pseudaspius nakamurai		AB218896	GenBank
		Pseudogobio esocinus		AP009310	GenBank
		Pseudorasbora pumila		AB239599	GenBank
		Psilorhynchus homaloptera		DQ026436	GenBank
		Ptychidio jordani		KX151656	GenBank
		Pungtungia herzi		AB239598	GenBank
		Rhodeus ocellatus		AB070205	GenBank
		Scaphiodonichthys acanthopterus		JX486026	GenBank
		Schistura balteata		AB242172	GenBank
		Schizopygopsis thermalis		KC558499	GenBank
		Schizothorax oconnori		KC513575	GenBank
		Sinocyclocheilus altishoulderus		FJ984568	GenBank
		Sinocyclocheilus xunlensis		KX151657	GenBank
		Spinibarbus sinensis		KC579368	GenBank
		Tachysurus tokiensis		AB054127	GenBank
		Tinca tinca		AB218686	GenBank
		Tor putitora		KC914620	GenBank
		Vaillantella maassi		AB242173	GenBank
Note: FLMNH - Florida Museum of Natural History; SLU - Saint Louis University
