# Supplementary material for: Origin of Polyploidy, Phylogenetic Relationships, and Biogeography of Botiid Fishes (Teleostei: Cypriniformes)
Source: Biology (Basel). 2025 May 11;14(5):531. doi: 10.3390/biology14050531 (PMC12109351; doi:10.3390/biology14050531)
Supplement: Supplementary file 1 [file biology-14-00531-s001.zip › Table S2. Sample information for the nuclear datasets.xlsx]

## Sheet: Sheet1
Table S2. Sample information for the nuclear datasets. Sequences newly generated in this study are highlighted in green.
Taxon	Subfamily	Species	Lab ID #	EGR2B GenBank	EGR2B mapped reads	EGR3 GenBank	EGR3 mapped reads	RAG1 GenBank	RAG1 mapped reads	RAG2 GenBank	RAG2 mapped reads	IRBP2 GenBank	IRBP2 mapped reads	Source	Location Locality	Location Region	Location State	Catalog #	Notes
Botiidae	Botiinae	Ambastaia nigrolineata	GN21768	PV590852 (II)	11162	PV590821 (I), PV590822 (II)	3050	PV590785	23302	PV590778	12092	PV590800	4512	SLU				CTOL03225, T-2727
		Ambastaia sidthimunki	GN21727	PV590851 (II)	22598	PV590819 (I), PV590820 (II)	12801	PV590790	20524	PV590775	22136	PV590799	5044	FLMNH
		Botia lohachata	GN21718	PV590837 (I), PV590838 (II)	20599	PV590830 (I)	5235	PV590784	35808	PV590776	9112	PV590801	5074	FLMNH
		Botia striata	GN21736	PV590847 (I), PV590848 (II)	20927	PV590829 (I)	5073	PV590793	18203	PV590777	18113	PV590798	4744	FLMNH
		Chromobotia macracanthus	GN21717	PV590843 (I), PV590844 (II)	56462	PV590827 (I), PV590828 (II)	5423	PV590792	2 (Sanger)	PV590774	53066	PV590797	4890	FLMNH
		Sinibotia pulchra	GN21770	PV590845 (I), PV590846 (II)	15083	PV590825 (I), PV590826 (II)	4958	PV590796 (I), PV590783 (II)	27465	PV590773	15676	PV590802	4691	SLU				CTOL00219, IHB 0411017
		Sinibotia robusta	GN21772	PV590839 (I), PV590840 (II)	9543	PV590823 (I), PV590824 (II)	4476	PV590786	38080	PV590770	17562	PV590803	5185	SLU				CTOL01521, CBM-ZF-11256, AFT-1172
		Syncrossus beauforti	GN21318	PV590841 (I), PV590842 (II)	6998	PV590817 (I), PV590818 (II)	6836	PV590787	11964	PV590779	16787	PV590804	2998	FLMNH	Pong River, Ban Kiriwong Village in flat area across bridge near beginning of river	Tapee River	Nakhon Si Thammarat		UF tissue collection;Family GroupNumber:00278; Tissue Sample #:2012-0155; Current:true; Start date:01/06/2012
		Syncrossus berdmorei	GN21756	PV590849 (I)	12822	PV590815 (I), PV590816 (II)	2597	PV590789	12460	PV590772	11812	PV590805	5175	SLU				CTOL03290, AFT-1042
		Yasuhikotakia eos	GN21322	PV590835 (I), PV590836 (II)	15045	PV590811 (I), PV590812 (II)	8068	PV590791	14932	PV590780	11203	PV590806	4190	FLMNH	Prek Te at NR7 bridge	Mekong River	Kratié		UF tissue collection;Family GroupNumber:00278; Tissue Sample #:ICH-01349; Current:true; Start date:05/24/2016
		Yasuhikotakia modesta	GN21323	PV590833 (I), PV590834 (II)	20221	PV590809 (I), PV590810 (II)	6347	PV590795	12200	PV590771	14618	PV590807	4008	FLMNH	Stung Treng morning market	Mekong River	Stung Treng		UF tissue collection;Family GroupNumber:00278; Tissue Sample #:ICH-01226; Current:true; Start date:05/22/2016
		Yasuhikotakia morleti	GN21324	PV590850 (II)	17389	PV590813 (I), PV590814 (II)	6015	PV590788	17542	PV590782	14162	PV590808	2444	FLMNH	Un River at bridge approx. 3 km E of Ban Na Wha	Songkhram River	Nakhon Phanom		UF tissue collection;Family GroupNumber:00278; Tissue Sample #:ICH-00238; Current:true; Start date:01/26/2016
	Leptobotiinae	Leptobotia elongata	GN21775	PV590854	10815	PV590832	1237	JN177196	GenBank (Sanger)	NA	NA	MF681763	GenBank (Sanger)	SLU				CTOL00236, IHB 0411015
		Parabotia fasciatus	GN21777	PV590853	16673	PV590831	5029	PV590794	23830	PV590781	11238	MF681773	GenBank (Sanger)	SLU				CTOL00254, IHB0411005
Outgroup		Acheilognathus typus		JX083156		KF460203		EU292688				FJ197092		GenBank
		Aphyocypris chinensis		FJ531285		FJ531314		EU292692				FJ197117		GenBank
		Barbatula toni		KM818125		KP694650		EU711133		KP696300		FJ197079		GenBank
		Barbonymus gonionotus		FJ531287		FJ531316		EU711146		KP696301		FJ531364		GenBank
		Chanos chanos		JN231028		JN231087		AY430207		XM_030766370				GenBank
		Danio rerio		NM_130997		NM_001002647		U71093		U71094		JQ624025		GenBank
		Gobio gobio		FJ531293		FJ531322		EU292689		DQ367015		FJ197107		GenBank
		Gyrinocheilus aymonieri		EU409759		EU409791		EU292682		KP696353		JN177290		GenBank
		Hemibarbus labeo		MH797296		FJ531324		EU711154		MH836790		FJ197108		GenBank
		Ischikauia steenackeri		EU409744		EU409776		EU292687				JX469994		GenBank
		Nipponocypris sieboldii		FJ531312		FJ531341		EU292713				FJ197120		GenBank
		Pangio oblonga		FJ650443		FJ650459		EU711141				FJ197091		GenBank
		Pelecus cultratus		FJ531301		FJ531330		EU711144				FJ197095		GenBank
		Phenacogrammus interruptus		FJ650439		FJ650455		FJ197124		AY804116		FJ197123		GenBank
		Phoxinus phoxinus		KY356409				EU711161		DQ367022		MG806524		GenBank
		Psilorhynchus sucatio		FJ531303		FJ531332		FJ531251				FJ531374		GenBank
		Tinca tinca		FJ531309		FJ531338		EU711162		DQ367029		FJ197121		GenBank
		Vaillantella maassi		FJ650453		FJ650469		EU711132				FJ197080		GenBank
Note: FLMNH - Florida Museum of Natural History; SLU - Saint Louis University
